# Supplementary material for: A Lipid Nanoparticle-Based Method for the Generation of Liver-Specific Knockout Mice
Source: Int J Mol Sci. 2023 Sep 19;24(18):14299. doi: 10.3390/ijms241814299 (PMC10532048; doi:10.3390/ijms241814299)
Supplement: Supplementary file 1 [file ijms-24-14299-s001.zip]

Archive with 3 entries (3 files):
- Figure S1_SumiyoMorita_v2.pptx
- Supplementary Materials and Method_SumiyoMorita_230910.pdf
- Table S123_SumiyoMorita_230910.xlsx
