# Supplementary material for: A Lipid Nanoparticle-Based Method for the Generation of Liver-Specific Knockout Mice
Source: Int J Mol Sci. 2023 Sep 19;24(18):14299. doi: 10.3390/ijms241814299 (PMC10532048; doi:10.3390/ijms241814299)
Supplement: Supplementary file 1 [file ijms-24-14299-s001.zip › Table S123_SumiyoMorita_230910.xlsx]

## Sheet: Table S1
Oligonucleotides and gRNA used in this study.
Target sequences (20 mer target + PAMa)
Gene target (name of gRNA)		Sequence (5' to 3')
Tet3-Left (Tet3Ex8-2)		CTTCCCAGCAATGGTTCTGGtgg
Tet3-Right (Tet3Ex9-3)		ATCTAAGCCAACACTACCTAggg
Meg3-Left (Meg3Ex1)		CGTCCTTGCGTCTCATAGGAAgg
Meg3-Right (Meg3Ex5)		GGAAGAGCTGACCTACACCGTgg
PAM in lower case
Donor ssODNs used for HDR-mediated knock-in
Gene target (name of ssODN)		Sequence (5' to 3')
Tet3-Left (Tet3Ex8_2loxPL)		accaggggaacgctgagaccctggacgcacttggcttcctgtcttcccagcaatggttctggatccATAACTTCGTATAGCATACATTATACGAAGTTATggtgggctcatttctggcaggaagtttgccggcttgagcagctctgaatgtacctaattg
Tet3-Right (Tet3Ex9_3loxPR)		actgatctgagggttatctctgtggaagggcaggagcaggccatctaagccaacactaccATAACTTCGTATAATGTATGCTATACGAAGTTATgaattctagggcttcaagaatccactctacttccctcctcacaagtagcaaaacccattagttggc
Meg3-Left		cagaatagatgtggggggtgggctagggtagaaaaaaccccacgtccttgcgtctcatagggatccATAACTTCGTATAGCATACATTATACGAAGTTATgaaggaaaagataaaatgcagaaaagggggtgtgtggaggtgtggggggtgatctgagtg
Meg3-Right		tccaagtgaagcctattaaccctgtcttagccaaggtatcctggaagagctgacctacacATAACTTCGTATAATGTATGCTATACGAAGTTATgaattccgtggtcccagctttaagagctttccctaagacctgaacccagaccacccggcccagagt
Lox sequences in upper case
Oligonucleotides used for PCR genotyping and gene expression
Gene target	Name	Sequence (5' to 3')	annealing temperature (℃)	PCR cycle
Tet3Ex8-2	Tet3 Ex8-1	GGATGACTGCACCTTCCAAT	60	35
(left)	Tet3 Ex8-2	AGCAACTTCAGTGGCCAGAT
Tet3EX9-3	Tet3-F	GAACGCTGAGACCCTGGAC	60	35
(rignt)	Tet3-R	ATTCACACGTTGGCTCTGGT
Meg3Ex1	Meg3-L1	TAGACCTAACCTCGGGCAAA	60	35
(left)	Meg3-L2	ACACCCCCTTTTCTGCATTT
Meg3Ex5	Meg3-R3	TTCACGGACACAGCTCTTCTT	60	35
(rignt)	Meg3-R4	ACCTGATGGAAGCTCACCTG
AlbCre	20239	TGCAAACATCACATGCACAC	60	35
	20240	TTGGCCCCTTACCATAACTG
	IMR5374	GAAGCAGAAGCTTAGGAAGATGG
Tet3 floxed and deleted allele	T1	GAACGCTGAGACCCTGGAC	65	35
	T2	ATTCACACGTTGGCTCTGGT
Meg3 floxed and deleted allele	M1	GGGTGGGCTAGGGTAGAAAA	65	32
	M2	CAAAAGCCTTCAACACGTCA
	M3	ACCTGATGGAAGCTCACCTG
Tet3 expression	Tet3-1	TCAGGATCTGGCCACTGAA	60	40
	Tet3-2	GATCGCCACATCCTCATTG
Meg3 expression	Meg3-1	CCTCAAGTTGCCTGCATGTTA	60	40
	Meg3-2	TGGCCACTGATGATCCTCTT
18s expression	18s-F	CCCGAAGCGTTTACTTTGAA	60	40
	18s-R	CCCTCTTAATCATGGCCTCA

## Sheet: Table S2
The PCR fragment intensities and recombination efficiencies of each of three individuals (Table 1).
		Liver				Brain				Lung				Kidney				Sk. Muscle				WAT				Testis
		floxed	deleted	C value	recombination efficiency(%)	floxed	deleted	C value	recombination efficiency(%)	floxed	deleted	C value	recombination efficiency(%)	floxed	deleted	C value	recombination efficiency(%)	floxed	deleted	C value	recombination efficiency(%)	floxed	deleted	C value	recombination efficiency(%)	floxed	deleted	C value	recombination efficiency(%)
AlbCre+/wt Tet3 flox/flox	No.1	1482.06	8361.33	1	84.9436	11272.8	0	1	0	12015.1	0	1	0	11843.6	0	1	0	11259.4	0	1	0	11545	0	1	0	11093.2	0	1	0
	No.2	1747.94	7800.33	1	81.6936	10333	0	1	0	10972	0	1	0	11799.4	0	1	0	11060.7	0	1	0	12218.6	0	1	0	11696	0	1	0
	No.3	2421.6	8376.57	1	77.574	10968.3	0	1	0	11890.4	0	1	0	12194.7	0	1	0	11352.3	0	1	0	11959.7	0	1	0	11667.7	0	1	0
AlbCrewt/wt Tet3 flox/flox	No.1	7243.86	0	1	0	7667.13	0	1	0	7499.2	0	1	0	9499.15	0	1	0	8083.33	0	1	0	8983.5	0	1	0	7065.08	0	1	0
	No.2	5196.2	0	1	0	7456.13	0	1	0	7849.38	0	1	0	10179.1	0	1	0	7862.45	0	1	0	9533.91	0	1	0	6504.67	0	1	0
	No.3	11271	0	1	0	7656.84	0	1	0	7924.38	0	1	0	10678	0	1	0	7253.91	0	1	0	9454.74	0	1	0	6786.38	0	1	0
AlbCre+/wt Meg3 flox/flox	No.1	80.54	239.59	1.9	61.024	430.73	0	1.9	0	279.6	0	1.9	0	413.65	0	1.9	0	382.54	0	1.9	0	291.03	0	1.9	0	324.72	0	1.9	0
	No.2	103.73	322.12	1.9	62.0408	365.54	0	1.9	0	456.32	0	1.9	0	451.19	0	1.9	0	462.72	0	1.9	0	453.42	0	1.9	0	404.21	0	1.9	0
	No.3	84.65	301.9	1.9	65.2425	382.19	0	1.9	0	429.88	0	1.9	0	477.73	0	1.9	0	443.91	0	1.9	0	375.03	0	1.9	0	522.91	0	1.9	0
AlbCrewt/wt Meg3 flox/flox	No.1	323.29	0	1.9	0	127.41	0	1.9	0	131	0	1.9	0	97.08	0	1.9	0	127.81	0	1.9	0	146.94	0	1.9	0	95.66	0	1.9	0
	No.2	388.13	0	1.9	0	101.53	0	1.9	0	127.66	0	1.9	0	127.76	0	1.9	0	101.71	0	1.9	0	90.82	0	1.9	0	109.56	0	1.9	0
	No.3	463.77	0	1.9	0	114.11	0	1.9	0	124.58	0	1.9	0	126.64	0	1.9	0	108.31	0	1.9	0	127.51	0	1.9	0	96.84	0	1.9	0

## Sheet: Table S3
The PCR fragment intensities and recombination efficiencies of each of three individuals (Table 2).
			Liver				Brain				Lung				Kidney				Sk. Muscle				WAT				Testis				Spleen
	dose (mg/kg)		floxed	deleted	C value	recombination efficiency(%)	floxed	deleted	C value	recombination efficiency(%)	floxed	deleted	C value	recombination efficiency(%)	floxed	deleted	C value	recombination efficiency(%)	floxed	deleted	C value	recombination efficiency(%)	floxed	deleted	C value	recombination efficiency(%)	floxed	deleted	C value	recombination efficiency(%)	floxed	deleted	C value	recombination efficiency(%)
Tet3 flox/flox	0.1	No.1	2205.6	9487.35	1	81.1374	7591.79	0	1	0	10012.6	0	1	0	6512.62	0	1	0	6815.91	0	1	0	8059.15	0	1	0	7893.62	0	1	0	7381.5	1579.31	1	17.6246
		No.2	2825.55	10276.8	1	78.4348	7694.67	0	1	0	9071.86	0	1	0	5932.2	0	1	0	6708.74	0	1	0	8945.86	0	1	0	7403.79	0	1	0	7380.91	1406.77	1	16.0084
		No.3	2960.6	9852.54	1	76.894	7792.74	0	1	0	9101.4	0	1	0	6075.33	0	1	0	6944.57	0	1	0	8424.15	443.456	1	5.00085	7822.62	0	1	0	7660.03	2416.79	1	23.9837
	0.05	No.1	4347.79	9721.88	1	69.0981	7961.74	0	1	0	9700.98	0	1	0	5794.62	0	1	0	6681.45	291.678	1	4.18289	7866.33	122.607	1	1.53471	7864.2	0	1	0	7868.33	675.82	1	7.90974
		No.2	3447.13	10365.5	1	75.0436	8681.15	0	1	0	9988.86	0	1	0	6414.03	0	1	0	6223.91	0	1	0	7550.5	0	1	0	7040.5	0	1	0	7512.91	527.284	1	6.5581
		No.3	3229.89	10115.3	1	75.7973	8490.62	0	1	0	9630.1	0	1	0	6563.03	0	1	0	6390.91	0	1	0	7269.91	247.506	1	3.29243	7395.91	0	1	0	7699.45	549.406	1	6.66039
	sham	No.1	6526.33	0	1	0	8501.96	0	1	0	7179.5	0	1	0	10145.2	0	1	0	6789.79	0	1	0	9218.45	0	1	0	6594.84	0	1	0	7640.62	0	1	0
		No.2	12425.1	0	1	0	8357.67	0	1	0	6598.38	0	1	0	8994.62	0	1	0	7381.79	0	1	0	9631.15	0	1	0	4772.31	0	1	0	7739.26	0	1	0
		No.3	5697.79	0	1	0	8373.43	0	1	0	7307.91	0	1	0	9567.03	0	1	0	6450.55	0	1	0	9680.15	0	1	0	6121.43	0	1	0	7250.2	0	1	0
Meg3 flox/flox	0.1	No.1	123.9	235.7	1.9	50.0308	441.89	0	1.9	0	372.97	0	1.9	0	436.39	11.98	1.9	1.42429	499.03	0	1.9	0	479.06	14.33	1.9	1.54995	531.54	0	1.9	0	104.01	11.66	1.9	5.57151
		No.2	105.67	240.26	1.9	54.4766	444.15	0	1.9	0	401.46	0	1.9	0	450.85	0	1.9	0	419.91	0	1.9	0	420.35	9.89	1.9	1.22317	274.26	0	1.9	0	101.09	9.42	1.9	4.67515
		No.3	84.96	226.58	1.9	58.3963	562.19	0	1.9	0	553.35	7.98	1.9	0.753296	401.78	7.19	1.9	0.933073	342.71	0	1.9	0	454.93	12.61	1.9	1.43789	371.76	0	1.9	0	137.45	15.39	1.9	5.5651
	0.05	No.1	185.94	234.63	1.9	39.9088	436.83	0	1.9	0	600.84	0	1.9	0	514.68	0	1.9	0	339.38	0	1.9	0	391.17	0	1.9	0	395.68	0	1.9	0	163.67	4.41	1.9	1.3983
		No.2	125.81	220.86	1.9	48.0236	434.15	0	1.9	0	580.22	0	1.9	0	411.2	0	1.9	0	382.07	0	1.9	0	300.51	0	1.9	0	437.86	0	1.9	0	119.97	4.95	1.9	2.12544
		No.3	172.58	257.16	1.9	43.9543	488.41	0	1.9	0	452.57	0	1.9	0	456.62	0	1.9	0	450.64	0	1.9	0	455.22	0	1.9	0	403.98	0	1.9	0	109.43	3.42	1.9	1.61827
	sham	No.1	104.73	0	1.9	0	97.32	0	1.9	0	92.11	0	1.9	0	108.74	0	1.9	0	102.06	0	1.9	0	179.59	0	1.9	0	94.18	0	1.9	0	151.59	0	1.9	0
		No.2	125.7	0	1.9	0	111.33	0	1.9	0	93.54	0	1.9	0	91	0	1.9	0	80.59	0	1.9	0	153.29	0	1.9	0	128.6	0	1.9	0	153.58	0	1.9	0
		No.3	104.15	0	1.9	0	124.01	0	1.9	0	103.58	0	1.9	0	128.49	0	1.9	0	88.06	0	1.9	0	104.93	0	1.9	0	77.56	0	1.9	0	83.51	0	1.9	0
